# Supplementary material for: Co-Designing Digital Technologies for Improving Clinical Care in People with Parkinson’s Disease: What Did We Learn?
Source: Sensors (Basel). 2023 May 22;23(10):4957. doi: 10.3390/s23104957 (PMC10222343; doi:10.3390/s23104957)
Supplement: Supplementary file 1 [file sensors-23-04957-s001.zip]

Archive with 1 entries (1 files):
- sensors-2308859-supplementary.pdf
